# Supplementary material for: Open and arthroscopic deepening trochleoplasty improves post‐operative outcomes: A systematic review of the literature reveals lack of comparability between techniques
Source: Knee Surg Sports Traumatol Arthrosc. 2025 Mar 17;34(1):34–51. doi: 10.1002/ksa.12647 (PMC12747630; doi:10.1002/ksa.12647)
Supplement: Supplementary file 2 — Supporting information. [file KSA-34-34-s001.xlsx]

## Sheet: Extraction spreadsheet 
Author (year)	Study design	Study population (knees / patients)	Duration of follow-up	Loss to follow up / follow-up rate	Inclusion criteria / surgical indications	Exclusion criteria / contraindications	Trochleoplasty technique	Concomitant patella stabilizing procedures	Patient Reported Outcome Measures (PROMs)
									Kujala Patellofemoral Disorder Score				Lysholm Knee Score				Tegner Activity Score (TAS)				International Knee Documentation Committee (IKDC)				EuroQol-5 Domain (EQ-5D)				Short Form Health Survey (SF-12)					Short Form Health Survey (SF-36)				Visual Analogue Scale (VAS) pain score					Visual Analogue Scale (VAS) instability score				Banff Patella Instability Instrument 2.0 (BPII 2.0)
									Pre-op	Post-op	Delta	Significans	Pre-op	Post-op	Delta	Significans	Pre-op	Post-op	Delta	Significans	Pre-op	Post-op	Delta	Significans	Pre-op	Post-op	Delta	Significans		Pre-op	Post-op	Delta	Significans	Pre-op	Post-op	Delta	Significans		Pre-op	Post-op	Delta	Significans	Pre-op	Post-op	Delta	Significans	Pre-op	Post-op	Delta
Balcarek et al. (2019)	Case-control	20 / 20 (+ 20 control)	9 months (range 4-30 months)	Not reported	Recurrent patellar instability and trochlear dysplasia (Dejour B, C, D)		Thin-flap	MPFLr
Banke et al. (2014)	Prospective cohort	18 / 17	30.5 months (range 24–40 months)	No patient was lost to follow-up	Recurrent patellar instability and trochlear dysplasia (Dejour B, C, D)	age below 15 years and open epiphyseal plates, pregnancy, previous ligamentous sur- geries at the affected knee, patellofemoral arthritis, rheu- matic arthritis and a habitual patella dislocation	Thin-flap	MPFLr	51.1 (±22.9) (7–86) (mean, SD, range)	87.9 (±12.9) (59–103) (mean, SD, range)	36.8	p<0.001					2 (0–4)	6 (3–8)	4	p<0.001	49.5 (±20.7) (11.5–81.6) (mean, SD, range)	80.2 (±13.7) (49.4–98.9) (mean, SD, range)	30.7	p<0.001															5.6 (±2.8) (1–10) (mean, SD, range)	2.5 (±1.7) (1–5) (mean, SD, range)	3.1	p<0.001
Camathias et al. (2016)	Retrospective cohort	50 / 44	Mean 33 ±10.6 months (range 24-64 months)	No patient was lost to follow-up	RPD, trochlear dysplasia (Dejour Type B, C, D) and closed or closing physes	Previous lower limb operations, systemic diseases, open physis, additional surgical interventions. Other exclusion criteria were ligamentous trauma (except MPFL), abnormal femoral or tibial torsion (>25°), valgus or varus, infection in the knee, or lack of informed consent. Dysplastic trochleae type A was considered a contraindication for trochleoplasty.	Thin-flap	None	71 (±1.1) (mean, SE)	92 (±0.8) (mean, SE)	20.8 (±1.2) (mean, SE)	p<0.0001	71 (±1.6) (mean, SE)	95 (±0.7) (mean, SE)	23.7 (±1.6) (mean, SE)	p<0.0001
Dippmann et al. (2024)	Prospective cohort	135 / 131	5 yrs.	90%, 76% completed the follow-up PROMs	RPD, Dejour type B, D + LTI angle <11°	Skeletally immmature patients and patients with grade 4 changes of femoral cartilage	Thin-flap	MPFLr, TTO in 70pts, Arthroscopy in 3pts, Vastus lateralis plasty in 2pts, Double osteotomy (tibial and femoral) in 3 pts	mean 60.7 (13-92)	mean 79.8 (27-100)		p<0.05	mean 61.5 (31-95)	mean 82.7 (26-100)		p<0.05					mean 49.9 (21-89)	mean 70.2 (8-100)		p<0.05
Falkowski et al. (2017)	Retrospective cohort	22 / 22	Mean 8.8 months (range, from 3-12 months)	1 were lost to follow-up	RPD and pre- and postoperative MRI		Thin-flap	None	71.38	90.48		P = 0.0011	73.71	94.48		P < 0.001
Fucentese et al. (2007)	Case series	17 /14	Mean 3 years (range 2–4 years)	Not reported	Recurrent patellar dislocation, trochlear dysplasia		Thin-flap	VMO reattachment + lateral release
Fucentese et al. (2011)	Retrospective cohort	44 / 38	Median 4 (2–7.8) years	4pts were lost to follow-up	Recurrent patellar dislocation, trochlear dysplasia (dejour A, B, C, D). Minimal follow-up of 2 years and preoperative MRI	arthritic degeneration or open epiphyseal plates	Thin-flap	VMO reattachment + lateral release	68 (29–84) (median, range)	90 (42–100) (median, range)		P<0.001																											8 (3–10) (median, range)	8 (3–10) (median, range)		P=0.027
Hampton et al. (2020)	Case series	31 / 27	Range 13-80 months	Not reported	Recurrent patellar instability, severe trochlea dysplasia (Oswestry-Bristol Classification)	Trochlea chondral damage or loss. Patients who were less than one year following surgery and patients who underwent patella stabilisation without trochleoplasty surgery.	Thin-flap	TTO in 3pts	53.9 (26–79) (mean, range)	91.2 (88.6–100) (mean, range)		P=0.0003
Mengis et al. (2022)	Retrospective cohort	112 / 111	Mean 39.2 ±9.9 months (range, 24-48 months)	77.7% follow-up rate (19 were lost to follow- up, and 12 refused to participate)	Recurrent patellar instability, J-sign, trochlear dysplasia (Dejour Type B or D)	Patellofemoral pain without objective findings of lateral patellar instability. Previous ACLr or PCLr	Thin-flap	MPFLr in 99pts, medial reefing in 4pts, lateral retinacular lengthening in 71pts, TTO in 20pts, derotation osteotomy in 7pts									4.5 ±2.4 (mean, SD) (range 0-9)	4.7 ±1.6 (mean, SD) (range 1.5-9)		P=0.365																		Rest	3.5 (±2.8) (mean, SD) (range, 0-10)	1.1 (±1.7) (mean, SD) (range, 0-6)		P<0.0001					46.5 (±21.3) (mean, SD) (range 3.0-96.1)	80.4 (±16.9) (mean, SD) (range 32-99.2)
																																						Activity	6.4 (±2.2) (mean, SD) (range, 0-10)	2.4 (±2.1) (mean, SD) (range, 0-8)		P<0.0001
Metcalfe et al. (2017)	Retrospective cohort	199 / 173	Mean 4.43 years, (1 to 12)	93% rate of follow-up	Recurrent patellar instability, severe trochlear dysplasia	Skeletally immature. Age over 30 years was considered a relative contraindication	Thin-flap	A soft-tissue balancing procedure was added routinely after the first 40 cases. MPFLr in 1pt, TTO in 19 pts, extended lateral release in 3 pts.	51.5 (26.5) (median, IQR)	82.5 (30.5) (median, IQR)		p<0.001									44.3 (25.3) (median, IQR)	71.3 (39.1) (median, IQR)		p<0.001					SF-12 physical	38.8 (15.0) (median, IQR)	50.1 (17.2) (median, IQR)		p<0.001
																													SF-12 mental	52.2 (21.0) (median, IQR)	53.3 (11.6) (median, IQR)		p=0.192
Nelitz et al. (2013)	Prospective cohort	26 / 23	Mean 2.5 years (range, 2.0-3.5 years)	1 pt were lost to follow-up	Recurrent patellar instability and severe trochlear dysplasia (domeshaped chondral surface of the proximal trochlea). Previous non-operative treatment without improvement.	Additional TTO or varization osteotomy. ICRS grade III or IV degenerative cartilage changes. Follow-up <24 months	Thin-flap	MPFLr. In 6 patients, a combined medial reefing and lateral release was carried out. In 4 patients, medial reefing alone was performed, and in 1 patient, medial reef- ing was supplemented by advancement of the vastus medi- alis muscle. In 2 patients, a Roux-Goldthwait procedure and an additional medial reefing were performed.	79 (21-100) (median, range)	96 (74-100) (median, range)		p<0.01					5.5 (2-8) (median, range)	5 (2-8) (median, range)		p=0.06	74 (32-95) (median, range)	90 (65-98) (median, range)		p<0.01															3 (1-7) (median, range)	1 (0-5) (median, range)		p<0.01
Nelitz et al. (2018)	Case series	18 / 18	Mean 2.3 years (range 2.0-3.0 years)	No patient was lost to follow-up	Recurrent patellar instability. Trochlear dysplasia (Dejour B, C, D). Open growth plates, an expected growth of not more than 2 years. A minimum follow-up of 2 years.	Underlying syndromes (eg, Down)	Thin-flap	MPFLr	67 (54-75) (median range)	89.5 (78-96) (median, range)		p<0.01					5 (3-8) (median, range)	5 (3-8) (median, range)		P=0.20																			5 (3-7) (medain, range)	1 (0-3) (median, range)		p<0.01
Neumann et al. (2016)	Retrospective cohort	46 / 42	median 56.7 months (range 24–109 months)	11 were lost to follow-up	Recurrent patellar instability and trochlear dysplasia (Dejour A, B, C, D). Previous non-operative treatment without clinical or subjective improvement	incomplete clinical and/or radiographic medical charts and unavail- ability for follow-up in our outpatient clinic. previous knee joint surgery (TTO etc.)	Thin-flap	MPFLr + vastus medialis oblique muscle inplementation	62 (9–96) (median, range)	88 (range 47–100) (median, range)		p<0.001
Ng et al. (2023)	Retrospective cohort	58 / 50	Mean 36.8 months	One patient was lost to follow-up. Post-op PROM response rate was 43%	Recurrent patellar instability, J-sign, trochlear dysplasia (Dejour Type B, C, D)	Skeletally immature. Patellofemoral arthritis. Rotational or coronal malalignment. Habitual dislocations were excluded?	Thin-flap	MPFLr in 54pts, TTO in 27pts																																30.4 (±11.6) (mean, SD)								58.4 (±11.2) (mean, SD)
Orfanos et al. (2022)	Retrospective cohort	51 / 48	Mean 21.6 months (range 12–60 months)	Not reported	Recurrent patellar instability, severe trochlear dysplasia (Oswestry-Bristol Classification)	1) Osteoarthritis, 2) inflammatory arthritis	Thin-flap	Medial imbrication, additional TTO in 19pts	58.1 (±14.9) (mean, SD)	77.9 (±17.3) (mean, SD)	19.7 (±17.3)	P<0.001									40.5 (±14.2) (mean, SD)	69.5 (±22.8) (mean, SD)	28.9 (±23.0)	P<0.001	0.593 (±0.257) (mean, SD)	0.824 (±0.189) (mean, SD)	0.231 (±0.298)	P=0.003
Schöttle et al. (2005)	Case series	19 / 16	Mean 3 years (range 2–4 years)	All pts were available for follow-up	Recurrent patellar instability, trochlea dysplasia (Dejour D)	degenerative deformation of the trochlea and open epiphyseal plates.	Thin-flap	None	56.1 (27–69) (mean, range)	80.0 (43–99) (mean, range)		p=0.003
Tan et al. (2024)	Retrospective cohort	21 / 21	Mean 58 months (range 37-90 moths)	Not reported	Recurrent patellar instability. TT-TG>20 mm, trochlear dysplasia (Dejour B or D) and MPFL rupture. Skeletally mature ≤18 years old	Syndromic conditions and miserable malalignment syndrome	Thin-flap	MPFLr, TTO, lateral relaese	36.1 (±12.9) (mean, SD)	93.1 (±3.6) (mean, SD)		p<0.001
Utting et al. (2008)	Prospective cohort	42 / 40	Mean 24 months (range, 12 to 58)	One patient was lost to follow-up	Recurrent patellar instability and trochlear dysplasia	Open physes	Thin-flap	MPFLr in 4 pts, TTO in 4 pts, VMO and MPFL advancement in 14pts, VMO advancement alone in 5pts	62 (29-92) (mean, range)	76 (26-100) (mean, range)		p<0.001	57 (25-91) (mean, range)	78 (30-100) (mean, range)	+21	p<0.001					54 (26-89) (mean, range)	72 (23-100) (mean, range)		p<0.001
von Engelhardt et al. (2017)	Case series	33 / 30	Mean 29 months (SD ±23 months)	Not reported	Recurrent patellar instability, trochlear dysplasia (Dejour B, C, D), apprehension sign	Additional surgeries. Osteoarthritic changes or previous fractures of the knee	Thin-flap	MPFLr	64 (±16) (mean, SD)	94 (±9) (mean, SD)		P<0.0001	63 (±17) (mean, SD)	95 (±6) (mean, SD)	+32	P<0.0001					58 (±11) (mean, SD)	85 (±12) (mean, SD)		P<0.0001															4.8 (±2.0) (mean, SD)	1.3 (±3.4) (mean, SD)		P<0.0001
von Knoch et al. (2006)	Retrospective cohort	45 / 38	mean 8.3 years (range 4 to 14)	Two patients (three knees) were lost to follow-up. Radiological assestment were only available for 33 knees	Recurrent patellar dislocation, trochlear dysplasia	open epiphyseal growth plates or pro- nounced degenerative changes of the trochlea	Thin-flap	None		94.9 (80-100) (mean, range)
Wind et al. (2019)	Prospective cohort	22 / 21	3, 6, 12, 24, 60 months	One patient was lost to follow-up after 6 months	Recurrent patellar instability, trochlear dysplasia (Dejour Type B or D)	1) Open physes, 2) Patellofemoral osteoarthritis	Thin-flap	MPFLr + TTO, additional lateral retinaculum release in 17pts	44 (30–85) (median, range)	71 (32–93) (median, range)		P=0.0026									43 (± 13) (mean, SD)	64 (± 16) (mean, SD)		P=0.0012										54 (31–93) (median, range)	85 (28–97) (median, range)		Non-significant		58 (0–87) (median, range)	18 (2–73) (median, range)		P=0.0022	74 (20–89) (median, range)	33 (1–88) (median, range)		P=0.0479
Blanchard et al. (2024)	Retrospective cohort	21 / 17	64 mos.	Not reported	RPD, DeJour type B, D, less than 2 years of growth remaining	<12 months of follow-up. Dejour type A, C	Thick-flap	MPFLr, TTO in 10 pts	median 55.0 (49.5–72.0) IQR	median 95.0 (92.3–100) IQR		P=0.0008									median 57.3 (48.6–69.0) IQR	median 90.9 (80.45–98.8) IQR		P=0.00064
Carstensen et al. (2019)	Prospective cohort	62 / 62	32.5 ± 19.3 months	18,4%	Recurrent patellar instability, trochlear dysplasia (Dejour Type B or D)	Exclusion criteria consisted of open physes unwillingness to participate in data collection for the study, and less than 6 months of postoperative follow-up.	Thick-flap	MPFLr in all pts. TTO in 22pts, lateral release/lengthening in 33 pts
Carstensen et al. (2020)	Prospective cohort	44 / 40	2.0 years to 6.8 years (mean 3.6 years, standard deviation [SD] 1.35)	30.1% loss of follow-up	Recurrent patellar instability, J-sign, apprehension, failure of conservative treatment, trochlear dysplasia (Dejour B or D) + at least one of the following: supratrochlear spur ≥4 mm, trochlear depth <3 mm or sulcus angle ≥145°	Pts with more than 1.5 years of expected growth. Pts with less than 2 years of postoperative follow-up	Thick-flap	MPFLr in all pts. TTO in 17pts, lateral release/lengthening in 22 pts	56.4 (±19.2) (mean, SD)	86.5 (±14.2) (mean, SD)		P<0.001									50.8 (±19.5) (mean, SD)	79.1 (±19.5) (mean, SD)		P<0.001
Dejour et al. (2013)	Retrospective cohort	24 / 22	Mean 66.5 ± 45.4 (24–191) months	no patient was lost to follow-up	Recurrent patellar dislocation. Trochlear dysplasia (Dejour B or D). Previous surgical treatment. Skeletally mature	Patellofemoral arthritis and patients with patellofemoral pain syndrome with no documented patellar dislocation	Thick-flap	MPFLr in 14pts, VMO plasty in 10, TTO in 16pts, lateral release in 6pts and patellar osteotomy in 1pt.	44.8 ± 15.0 (25–73) (mean, SD, range)	81.7 ± 13.9 (61–100) (mean, SD, range)		p<0.001									51.4 (±21.8) (23– 75) (mean, SD, range)	76.7 ± 13.0 (53– 100) (mean, SD, range)		p<0.001
Donell et al. (2006)	Prospective cohort	17 / 15	average 3 years (range 1-9 years)	Not reported	Recurrent patellar dislocation, trochlear dysplasia, boss height of ≥ 6mm		Thick-flap	Lateral release in all, medial reefing in 16knees, TTO in 9knees	48 (13-75) (mean, range)	75 (51-98) (mean, range)		p<0.05
McNamara et al. (2015)	Retrospective cohort	107 / 90	Mean 6 years (range 2-19 years)	Not reported	Recurrent patellar instability, failed physical therapy and/or previous patellar stabilisation procedure(s), trochlear dysplasia (boss height of ≥ 4mm) (Dejour B, C, D)	Patellofemoral arthritis. Bereiter, Albee or Excision trochleoplasty	Thick-flap	MPFLr in 14pts, TTO in 10pts, patelloplasty in 16 pts, excision of a medial ossicle in 10pts, lateral release in 28pts	63 (47-75) (median, IQR)	84 (73-92) (median, IQR)		P<0.05					3.3 (±2.7) (mean, SD)	4.3 (±2.1) (mean, SD)		P=0.0002
Ntagiopoulos et al. (2013)	Retrospective cohort	31 / 27	7 years (range, 2-9 years)	no patient was lost to follow-up	Recurrent patellar instability and trochlear dysplasia (Dejour B or D). No previous patellofemoral surgery, and a pathological lat- eral patellar glide test	open growth plates, patellofemoral arthritis, or patellofemoral pain syndrome with no true dislocation	Thick-flap	MPFL reconstruction in 16.1% (n = 5), VMO plasty in 83.8% (n = 26), tibial tuberosity distal- ization in 51.6% (n = 16), tibial tuberosity medialization in 67.7% (n = 21), and lateral release in 67.6% (n = 21)	59 (28-81) (mean, range)	87 (49-100) (mean, range)		p<0.01									51.2 (±22.9) (range, 25-80) (mean, SD, range)	82.5 (±17.9) (40-100) (mean, SD, range)		p<0.001
Rouanet et al. (2015)	Retrospective cohort	34 /34	Mean 15.3 years (12–19 years)	11 patients were lost to follow-up	Recurrent patellar instability, apprehesion, trochlear dysplasia (Dejour A, B, C, D)	open growth plates, painful patellar syndromes without clinical instability, and Iwano’s stage ≥ 2 patellofemoral osteoarthritis	Thick-flap	7 TTO, 3 lateral retinacular resections	55 (13–75)	76 (51–94)		significant difference (P<0.005)
Bin Zainuddin et al. (2024)	Retrospective cohort	13 / 13	6, 12, 18 months	No loss of follow-up	Recurrent patellar instability, J-sign, trochlear dysplasia (Dejour Type D)	1) Previous surgical interventions, 2) Additional procedures, 3) Skeletally immature patients	Arthroscopic	MPFLr	50.3 (±12.0) (mean, SD)	95.4 (±4.8) (mean, SD)	45.1 (±7.1)	P<0.001	68.2 (±10.3) (mean, SD)	98.7 (±2.1) (mean, SD)	30.5 (±6.3)	P<0.001	6.5 (±1.5) (mean, SD)	6.2 (±1.2) (mean, SD)
																	5 patients achieved premorbid activity at 12 months, 5 patients achied premorbid activity at 18 months, 3 patients attained >90% of premobid activity at 18 months*
Blønd et al. (2014)	Prospective cohort	37 / 31	Median 29 months (range 12–57)	All patients were available for follow-up	Recurrent patellar instability, trochlear dysplasia (Dejour Type B, C, D), apprehension sign at min. 20° flexion		Arthroscopic	MPFLr	64 (12–90) (median, range)	95 (47–100) (median, range)		p<0.001					4 (1–6) (median, range)	6 (4–9) (median, range)		p<0.001
Blønd et al. (2023)	Retrospective cohort	16 / 15	Mean 63.6 months (range 23-97 months)	Not reported	Recurrent patellar instability, apprehension, LTI angle <11° and failed physical therapy, Danish-speaken, preoperative MRI scan and preoperative PROM	No	Arthroscopic	MPFLr	61.5 (30-84) (median, range)	88.0 (42-97) (median, range)		P=0.0011																																			37.2 (16.5-68.3) (median, range)	74.3 (52.2-92.6) (median, range)
[truncated: 127 more columns]
